# Supplementary material for: ChatGPT’s Accuracy on Magnetic Resonance Imaging Basics: Characteristics and Limitations Depending on the Question Type
Source: Diagnostics (Basel). 2024 Jan 12;14(2):171. doi: 10.3390/diagnostics14020171 (PMC10814518; doi:10.3390/diagnostics14020171)
Supplement: Supplementary file 1 [file diagnostics-14-00171-s001.zip]

Archive with 1 entries (1 files):
- diagnostics-2782381-supplementary.pdf
